# Supplementary material for: Correlation between sequence conservation and structural thermodynamics of microRNA precursors from human, mouse, and chicken genomes
Source: BMC Evol Biol. 2010 Oct 27;10:329. doi: 10.1186/1471-2148-10-329 (PMC2984420; doi:10.1186/1471-2148-10-329)
Supplement: Additional file 2 — List of pre-miRNA name, length, AMFEs, and conservation level. This file lists names, lengths, AMFEs, and conservation level of the pre-miRNAs we studied from human, mouse, and chicken genomes. The conservation level of 0, 1, 2, or 3 represents the pre-miRNAs belonging to group Sn, Sc1, Sc2, and Sc3, respectively. [file 1471-2148-10-329-S2.XLS]

## Sheet: Human
Additional file 1_sheet1. AMFEs and conservation level of pre-miRNAs in human genome
pre-miRNA	length	MFE (kcal/mol)	AMFE (kcal/mol)	Conservation level
hsa-let-7a-2	72	-25.2	35	3
hsa-let-7a-3	74	-34.4	46.4865	3
hsa-let-7c	84	-33.5	39.881	3
hsa-let-7e	79	-37.8	47.8481	3
hsa-let-7f-1	87	-43.3	49.7701	3
hsa-mir-25	84	-37.8	45	3
hsa-mir-29a	64	-24.9	38.9062	3
hsa-mir-31	71	-36	50.7042	3
hsa-mir-92a-1	78	-36.2	46.4103	3
hsa-mir-99a	81	-39.6	48.8889	3
hsa-mir-29b-1	81	-34.02	42	3
hsa-mir-29b-2	81	-31.24	38.5679	3
hsa-mir-7-1	110	-48	43.6364	3
hsa-mir-10a	110	-32.39	29.4455	3
hsa-let-7g	84	-40.5	48.2143	3
hsa-let-7i	84	-39.6	47.1429	3
hsa-mir-1-2	85	-35.64	41.9294	3
hsa-mir-124-1	85	-35.92	42.2588	3
hsa-mir-124-3	87	-40.3	46.3218	3
hsa-mir-125b-1	88	-43.4	49.3182	3
hsa-mir-133a-1	88	-40.5	46.0227	3
hsa-mir-137	102	-49.1	48.1373	3
hsa-mir-9-1	89	-42	47.191	3
hsa-mir-9-2	87	-40.1	46.092	3
hsa-mir-9-3	90	-41.1	45.6667	3
hsa-mir-125b-2	89	-40.6	45.618	3
hsa-mir-190	85	-32.5	38.2353	3
hsa-mir-200c	68	-31.3	46.0294	3
hsa-mir-1-1	71	-30	42.2535	3
hsa-mir-29c	88	-35.4	40.2273	3
hsa-mir-34c	77	-30	38.961	3
hsa-mir-99b	70	-30	42.8571	3
hsa-mir-92b	96	-66.12	68.875	3
hsa-mir-15a	83	-30.74	37.0361	2
hsa-mir-16-1	89	-37.7	42.3596	2
hsa-mir-17	84	-34.3	40.8333	2
hsa-mir-18a	71	-22	30.9859	2
hsa-mir-19a	82	-39.1	47.6829	2
hsa-mir-19b-1	87	-38.42	44.1609	2
hsa-mir-20a	71	-31	43.662	2
hsa-mir-21	72	-35.8	49.7222	2
hsa-mir-22	85	-39.8	46.8235	2
hsa-mir-23a	73	-33.2	45.4795	2
hsa-mir-24-1	68	-26.32	38.7059	2
hsa-mir-26b	77	-40.1	52.0779	2
hsa-mir-28	86	-50.6	58.8372	2
hsa-mir-30a	71	-37.3	52.5352	2
hsa-mir-32	70	-31.9	45.5714	2
hsa-mir-93	80	-44.8	56	2
hsa-mir-96	78	-34.4	44.1026	2
hsa-mir-101-1	75	-36.2	48.2667	2
hsa-mir-103-2	78	-28.1	36.0256	2
hsa-mir-107	81	-29.6	36.5432	2
hsa-mir-16-2	81	-30.8	38.0247	2
hsa-mir-196a-1	70	-25.8	36.8571	2
hsa-mir-129-1	72	-29.4	40.8333	2
hsa-mir-148a	68	-28.2	41.4706	2
hsa-mir-30c-2	72	-25.24	35.0556	2
hsa-mir-139	68	-34.9	51.3235	2
hsa-mir-196a-2	110	-51.2	46.5455	2
hsa-mir-214	110	-67.62	61.4727	2
hsa-mir-218-1	110	-42.9	39	2
hsa-mir-218-2	110	-46.3	42.0909	2
hsa-mir-15b	98	-32.7	33.3673	2
hsa-mir-27b	97	-50.4	51.9588	2
hsa-mir-122	85	-46.6	54.8235	2
hsa-mir-128-1	82	-35.9	43.7805	2
hsa-mir-132	101	-48.4	47.9208	2
hsa-mir-135a-2	100	-35.1	35.1	2
hsa-mir-138-2	84	-36	42.8571	2
hsa-mir-140	100	-55	55	2
hsa-mir-142	87	-44.7	51.3793	2
hsa-mir-145	88	-41.62	47.2955	2
hsa-mir-152	87	-48.2	55.4023	2
hsa-mir-153-1	90	-48.1	53.4444	2
hsa-mir-153-2	87	-41.3	47.4713	2
hsa-mir-129-2	90	-48.8	54.2222	2
hsa-mir-195	87	-46.44	53.3793	2
hsa-mir-155	65	-29.7	45.6923	2
hsa-mir-181b-2	89	-35	39.3258	2
hsa-mir-128-2	84	-39.4	46.9048	2
hsa-mir-30c-1	89	-35.4	39.7753	2
hsa-mir-302a	69	-33.4	48.4058	2
hsa-mir-101-2	79	-31.4	39.7468	2
hsa-mir-130b	82	-36.4	44.3902	2
hsa-mir-26a-2	84	-42.24	50.2857	2
hsa-mir-363	75	-25.4	33.8667	2
hsa-mir-365-1	87	-35.4	40.6897	2
hsa-mir-375	64	-26.2	40.9375	2
hsa-mir-383	73	-27.3	37.3973	2
hsa-mir-338	67	-26.22	39.1343	2
hsa-mir-196b	84	-34.3	40.8333	2
hsa-mir-18b	71	-19.8	27.8873	2
hsa-mir-146b	73	-37.1	50.8219	2
hsa-mir-193b	83	-43.1	51.9277	2
hsa-mir-455	96	-41.6	43.3333	2
hsa-mir-301b	78	-33	42.3077	2
hsa-mir-216b	82	-32.5	39.6341	2
hsa-mir-208b	77	-31.3	40.6494	2
hsa-mir-95	81	-37.5	46.2963	1
hsa-mir-105-1	81	-43.1	53.2099	1
hsa-mir-197	75	-42.4	56.5333	1
hsa-mir-220a	110	-43.2	39.2727	1
hsa-mir-224	81	-36.6	45.1852	1
hsa-mir-191	92	-49	53.2609	1
hsa-mir-136	82	-45.8	55.8537	1
hsa-mir-185	82	-53.1	64.7561	1
hsa-mir-186	86	-41.24	47.9535	1
hsa-mir-299	63	-40.5	64.2857	1
hsa-mir-361	72	-32.3	44.8611	1
hsa-mir-376c	66	-24.02	36.3939	1
hsa-mir-369	70	-29.3	41.8571	1
hsa-mir-370	75	-32.6	43.4667	1
hsa-mir-376a-1	68	-18.2	26.7647	1
hsa-mir-377	69	-27.8	40.2899	1
hsa-mir-378	66	-39.2	59.3939	1
hsa-mir-379	67	-26.6	39.7015	1
hsa-mir-381	75	-35	46.6667	1
hsa-mir-382	76	-28.5	37.5	1
hsa-mir-340	95	-36	37.8947	1
hsa-mir-330	94	-46.52	49.4894	1
hsa-mir-323	86	-37.7	43.8372	1
hsa-mir-326	95	-55.8	58.7368	1
hsa-mir-331	94	-43.52	46.2979	1
hsa-mir-324	83	-38.6	46.506	1
hsa-mir-346	95	-50.2	52.8421	1
hsa-mir-384	88	-15	17.0455	1
hsa-mir-423	94	-48.8	51.9149	1
hsa-mir-329-1	80	-32.6	40.75	1
hsa-mir-409	79	-38.3	48.481	1
hsa-mir-410	80	-36.7	45.875	1
hsa-mir-485	73	-34.4	47.1233	1
hsa-mir-487a	80	-30.3	37.875	1
hsa-mir-488	83	-32.6	39.2771	1
hsa-mir-491	84	-49.4	58.8095	1
hsa-mir-493	89	-47.7	53.5955	1
hsa-mir-494	81	-34.1	42.0988	1
hsa-mir-495	82	-35.6	43.4146	1
hsa-mir-505	84	-44.9	53.4524	1
hsa-mir-545	106	-37.52	35.3962	1
hsa-mir-487b	84	-34.8	41.4286	1
hsa-mir-568	95	-32	33.6842	1
hsa-mir-582	98	-44.04	44.9388	1
hsa-mir-592	97	-38.3	39.4845	1
hsa-mir-628	95	-36.4	38.3158	1
hsa-mir-411	96	-30.7	31.9792	1
hsa-mir-421	85	-35.2	41.4118	1
hsa-mir-1264	69	-19.16	27.7681	1
hsa-mir-761	59	-44.5	75.4237	1
hsa-mir-759	91	-32.4	35.6044	1
hsa-mir-220b	87	-38	43.6782	1
hsa-mir-874	78	-37.2	47.6923	1
hsa-mir-875	76	-32	42.1053	1
hsa-mir-876	81	-42.7	52.716	1
hsa-mir-708	88	-44.1	50.1136	1
hsa-mir-885	74	-44.5	60.1351	1
hsa-mir-873	77	-31.1	40.3896	1
hsa-mir-543	78	-25.5	32.6923	1
hsa-mir-1306	85	-33.8	39.7647	1
hsa-mir-555	96	-30.2	31.4583	0
hsa-mir-559	96	-59.1	61.5625	0
hsa-mir-561	97	-57.6	59.3814	0
hsa-mir-564	94	-54.6	58.0851	0
hsa-mir-575	94	-36.1	38.4043	0
hsa-mir-585	94	-54.9	58.4043	0
hsa-mir-588	83	-42.9	51.6867	0
hsa-mir-591	95	-22.5	23.6842	0
hsa-mir-596	77	-36.5	47.4026	0
hsa-mir-602	98	-49.5	50.5102	0
hsa-mir-606	96	-45.2	47.0833	0
hsa-mir-608	100	-34.5	34.5	0
hsa-mir-610	96	-56.8	59.1667	0
hsa-mir-613	95	-28.4	29.8947	0
hsa-mir-614	90	-44.3	49.2222	0
hsa-mir-617	97	-50.1	51.6495	0
hsa-mir-620	95	-27.9	29.3684	0
hsa-mir-621	96	-35.8	37.2917	0
hsa-mir-623	98	-34.6	35.3061	0
hsa-mir-629	97	-74.8	77.1134	0
hsa-mir-630	97	-27.3	28.1443	0
hsa-mir-634	97	-28.5	29.3814	0
hsa-mir-635	98	-32.1	32.7551	0
hsa-mir-637	99	-34.9	35.2525	0
hsa-mir-641	99	-61.8	62.4242	0
hsa-mir-645	94	-42.9	45.6383	0
hsa-mir-646	94	-34.2	36.383	0
hsa-mir-647	96	-42.8	44.5833	0
hsa-mir-659	97	-55	56.701	0
hsa-mir-1323	73	-37.6	51.5068	0
hsa-mir-766	111	-50.8	45.7658	0
hsa-mir-921	56	-21.8	38.9286	0
hsa-mir-941-1	89	-54.3	61.0112	0
hsa-mir-941-2	89	-57.9	65.0562	0
hsa-mir-941-3	89	-57.9	65.0562	0
hsa-mir-943	94	-43.3	46.0638	0
hsa-mir-1178	91	-37.8	41.5385	0
hsa-mir-1181	81	-41.1	50.7407	0
hsa-mir-1182	97	-37.9	39.0722	0
hsa-mir-1183	89	-21.7	24.382	0
hsa-mir-1184	99	-29.5	29.798	0
hsa-mir-1228	73	-46	63.0137	0
hsa-mir-1229	69	-36	52.1739	0
hsa-mir-1231	92	-33.5	36.413	0
hsa-mir-1237	102	-58.3	57.1569	0
hsa-mir-1238	83	-30.9	37.2289	0
hsa-mir-1200	76	-26.4	34.7368	0
hsa-mir-1201	85	-19.21	22.6	0
hsa-mir-1203	85	-35.2	41.4118	0
hsa-mir-1205	63	-23.9	37.9365	0
hsa-mir-1206	59	-19.4	32.8814	0
hsa-mir-1207	87	-36.5	41.954	0
hsa-mir-1208	73	-25.6	35.0685	0
hsa-mir-1285-1	84	-58.2	69.2857	0
hsa-mir-1285-2	88	-31.7	36.0227	0
hsa-mir-1286	78	-32.3	41.4103	0
hsa-mir-1289-1	144	-55.89	38.8125	0
hsa-mir-1289-2	111	-34.4	30.991	0
hsa-mir-1290	78	-23.3	29.8718	0
hsa-mir-1293	71	-44	61.9718	0
hsa-mir-1294	142	-70.2	49.4366	0
hsa-mir-1295	79	-49.9	63.1646	0
hsa-mir-1303	86	-43.9	51.0465	0
hsa-mir-1304	91	-73.6	80.8791	0
hsa-mir-1305	86	-39.1	45.4651	0
hsa-mir-1243	93	-16.2	17.4194	0
hsa-mir-1245	70	-30.9	44.1429	0
hsa-mir-1246	73	-19.21	26.3151	0
hsa-mir-1247	136	-57.7	42.4265	0
hsa-mir-1250	113	-53.1	46.9912	0
hsa-mir-1253	105	-47.5	45.2381	0
hsa-mir-1254	97	-39.5	40.7216	0
hsa-mir-1256	119	-50.22	42.2017	0
hsa-mir-1257	117	-45.2	38.6325	0
hsa-mir-1258	73	-60.6	83.0137	0
hsa-mir-1259	111	-31.15	28.0631	0
hsa-mir-1260	73	-20.64	28.274	0
hsa-mir-1262	93	-23.31	25.0645	0
hsa-mir-1263	86	-54.4	63.2558	0
hsa-mir-1265	86	-49.9	58.0233	0
hsa-mir-548o	114	-22.6	19.8246	0
hsa-mir-1266	84	-58.3	69.4048	0
hsa-mir-1267	78	-45.4	58.2051	0
hsa-mir-1268	52	-25.6	49.2308	0
hsa-mir-1269	105	-70.61	67.2476	0
hsa-mir-1270	83	-33.5	40.3614	0
hsa-mir-1272	129	-43.3	33.5659	0
hsa-mir-1273	103	-47.5	46.1165	0
hsa-mir-1274a	71	-19.5	27.4648	0
hsa-mir-1275	80	-26.43	33.0375	0
hsa-mir-1276	83	-32.3	38.9157	0
hsa-mir-302e	72	-20.7	28.75	0
hsa-mir-1278	81	-50.2	61.9753	0
hsa-mir-1279	62	-12.1	19.5161	0
hsa-mir-1274b	67	-34.3	51.194	0
hsa-mir-1288	75	-29.6	39.4667	0
hsa-mir-1292	66	-34.6	52.4242	0
hsa-mir-1252	65	-25.4	39.0769	0
hsa-mir-1280	94	-47.3	50.3191	0
hsa-mir-1308	54	-12.6	23.3333	0
hsa-mir-1321	79	-11.6	14.6835	0
hsa-mir-1322	71	-11.3	15.9155	0
hsa-mir-720	110	-33.1	30.0909	0
hsa-mir-1324	96	-32.5	33.8542	0
hsa-mir-1469	47	-25.8	54.8936	0
hsa-mir-1471	57	-26.5	46.4912	0
hsa-mir-1537	61	-28.6	46.8852	0
hsa-mir-1538	61	-42.3	69.3443	0
hsa-mir-1539	50	-25.1	50.2	0
hsa-mir-1825	53	-27	50.9434	0
hsa-mir-1827	66	-19.8	30	0
hsa-mir-1908	80	-45.2	56.5	0
hsa-mir-1909	80	-41.3	51.625	0
hsa-mir-1910	80	-34.2	42.75	0
hsa-mir-1913	80	-38.1	47.625	0
hsa-mir-1914	80	-43.4	54.25	0
hsa-mir-1915	80	-49	61.25	0
hsa-mir-1972	77	-38.12	49.5065	0
hsa-mir-1975	75	-26.4	35.2	0
hsa-mir-1976	52	-34.5	66.3462	0
hsa-mir-1978	53	-13.7	25.8491	0
hsa-mir-1979	76	-25.3	33.2895	0
hsa-mir-2053	91	-29.4	32.3077	0
hsa-mir-2054	49	-8.2	16.7347	0
hsa-mir-2110	75	-34.1	45.4667	0
hsa-mir-2114	80	-34.7	43.375	0
hsa-mir-2115	100	-43.5	43.5	0
hsa-mir-2116	80	-42.6	53.25	0
hsa-mir-2117	80	-33.1	41.375	0
hsa-mir-2276	89	-42.3	47.5281	0
hsa-mir-2277	93	-54.94	59.0753	0
hsa-mir-2278	96	-43.9	45.7292	0
conservation level	3	Sc3
	2	Sc2
	1	Sc1
	0	Sn

## Sheet: Mouse
Additional file 1_sheet2. AMFEs and conservation level of pre-miRNAs in mouse genome
pre-miRNA	length	MFE (kcal/mol)	AMFE (kcal/mol)	Conservation level
mmu-let-7g	88	-40.8	46.3636	3
mmu-let-7i	85	-42.1	49.5294	3
mmu-mir-1-1	77	-32.84	42.6494	3
mmu-mir-29b-1	71	-26.42	37.2113	3
mmu-mir-99a	65	-29.1	44.7692	3
mmu-mir-99b	70	-30	42.8571	3
mmu-mir-124-3	68	-25.8	37.9412	3
mmu-mir-125a	68	-34.7	51.0294	3
mmu-mir-125b-2	71	-36.3	51.1268	3
mmu-mir-9-2	72	-29	40.2778	3
mmu-mir-133a-1	68	-27.8	40.8824	3
mmu-mir-137	73	-32.4	44.3836	3
mmu-mir-141	72	-34.4	47.7778	3
mmu-mir-10b	68	-24.5	36.0294	3
mmu-mir-184	69	-28.9	41.8841	3
mmu-mir-190	67	-23.6	35.2239	3
mmu-mir-200b	70	-31.2	44.5714	3
mmu-mir-206	73	-31.8	43.5616	3
mmu-mir-34c	77	-31.6	41.039	3
mmu-let-7a-2	96	-41	42.7083	3
mmu-let-7c-1	94	-43.3	46.0638	3
mmu-let-7e	93	-45.9	49.3548	3
mmu-let-7f-1	89	-44.4	49.8876	3
mmu-mir-29a	88	-35.14	39.9318	3
mmu-mir-29c	88	-35.4	40.2273	3
mmu-mir-34a	102	-43.3	42.451	3
mmu-mir-1-2	72	-25.3	35.1389	3
mmu-mir-10a	110	-32.39	29.4455	3
mmu-mir-25	84	-37.8	45	3
mmu-mir-200c	69	-31.6	45.7971	3
mmu-mir-33	69	-33.6	48.6957	3
mmu-mir-29b-2	81	-31.24	38.5679	3
mmu-mir-92a-1	80	-35.3	44.125	3
mmu-mir-9-1	89	-42	47.191	3
mmu-mir-9-3	90	-41.1	45.6667	3
mmu-mir-125b-1	77	-30.7	39.8701	3
mmu-mir-7a-1	108	-47.1	43.6111	3
mmu-mir-219-2	97	-48.4	49.8969	3
mmu-mir-92b	83	-52.92	63.759	3
mmu-mir-23b	74	-28.94	39.1081	2
mmu-mir-27b	73	-40.2	55.0685	2
mmu-mir-101a	83	-47.3	56.988	2
mmu-mir-126	73	-32.3	44.2466	2
mmu-mir-128-1	70	-29.7	42.4286	2
mmu-mir-130a	64	-22.5	35.1562	2
mmu-mir-132	66	-37.3	56.5152	2
mmu-mir-138-2	71	-30.4	42.8169	2
mmu-mir-140	70	-39.3	56.1429	2
mmu-mir-142	64	-27.5	42.9688	2
mmu-mir-144	66	-27.9	42.2727	2
mmu-mir-145	70	-31.22	44.6	2
mmu-mir-146a	65	-26.6	40.9231	2
mmu-mir-151	68	-41.9	61.6176	2
mmu-mir-152	73	-44.3	60.6849	2
mmu-mir-153	69	-29.6	42.8986	2
mmu-mir-155	65	-27.3	42	2
mmu-mir-129-1	73	-30.9	42.3288	2
mmu-mir-181a-2	76	-28.73	37.8026	2
mmu-mir-182	75	-29.14	38.8533	2
mmu-mir-183	70	-26.9	38.4286	2
mmu-mir-187	61	-28.9	47.377	2
mmu-mir-24-1	68	-26.32	38.7059	2
mmu-mir-193	66	-32	48.4848	2
mmu-mir-204	68	-33.16	48.7647	2
mmu-mir-205	68	-33.9	49.8529	2
mmu-mir-122	66	-33.2	50.303	2
mmu-mir-143	63	-36.6	58.0952	2
mmu-mir-301a	86	-39.4	45.814	2
mmu-mir-302a	69	-30.9	44.7826	2
mmu-mir-106b	82	-43.6	53.1707	2
mmu-mir-130b	82	-32.1	39.1463	2
mmu-mir-30c-1	89	-35.4	39.7753	2
mmu-mir-30c-2	84	-29.14	34.6905	2
mmu-mir-192	89	-37.69	42.3483	2
mmu-mir-196a-2	85	-45.1	53.0588	2
mmu-mir-208a	83	-40.5	48.7952	2
mmu-mir-15a	84	-31.22	37.1667	2
mmu-mir-18a	96	-31	32.2917	2
mmu-mir-21	92	-46.2	50.2174	2
mmu-mir-22	95	-42	44.2105	2
mmu-mir-26b	85	-42.7	50.2353	2
mmu-mir-129-2	90	-48.2	53.5556	2
mmu-mir-103-1	86	-36	41.8605	2
mmu-mir-107	87	-41.1	47.2414	2
mmu-mir-17	84	-39.1	46.5476	2
mmu-mir-19a	82	-39.1	47.6829	2
mmu-mir-28	86	-38.1	44.3023	2
mmu-mir-32	70	-31.9	45.5714	2
mmu-mir-139	68	-34.9	51.3235	2
mmu-mir-212	91	-41.3	45.3846	2
mmu-mir-181a-1	87	-29.22	33.5862	2
mmu-mir-214	110	-67.62	61.4727	2
mmu-mir-216a	72	-30	41.6667	2
mmu-mir-218-1	110	-38.7	35.1818	2
mmu-mir-218-2	110	-44.5	40.4545	2
mmu-mir-222	79	-41.2	52.1519	2
mmu-mir-135a-2	100	-34.8	34.8	2
mmu-mir-19b-1	87	-38.02	43.7011	2
mmu-mir-181b-1	80	-32.7	40.875	2
mmu-mir-181c	89	-45.3	50.8989	2
mmu-mir-128-2	76	-37.2	48.9474	2
mmu-mir-363	75	-22.3	29.7333	2
mmu-mir-365-1	87	-35.36	40.6437	2
mmu-mir-375	64	-26.2	40.9375	2
mmu-mir-383	70	-28.9	41.2857	2
mmu-mir-196b	85	-35.8	42.1176	2
mmu-mir-20b	80	-35.52	44.4	2
mmu-mir-302c	68	-28.4	41.7647	2
mmu-mir-216b	86	-37.9	44.0698	2
mmu-mir-499	79	-41.2	52.1519	2
mmu-mir-455	82	-37.5	45.7317	2
mmu-mir-181d	72	-27.6	38.3333	2
mmu-mir-193b	79	-36	45.5696	2
mmu-mir-208b	77	-31	40.2597	2
mmu-mir-136	62	-28.4	45.8065	1
mmu-mir-149	66	-36	54.5455	1
mmu-mir-154	66	-25	37.8788	1
mmu-mir-185	65	-38	58.4615	1
mmu-mir-186	71	-33.44	47.0986	1
mmu-mir-191	74	-36.9	49.8649	1
mmu-mir-202	72	-35.4	49.1667	1
mmu-mir-203	76	-35.6	46.8421	1
mmu-mir-299	63	-42.3	67.1429	1
mmu-mir-323	86	-37	43.0233	1
mmu-mir-326	95	-51.7	54.4211	1
mmu-mir-330	98	-41.92	42.7755	1
mmu-mir-331	96	-43.72	45.5417	1
mmu-mir-346	98	-50.6	51.6327	1
mmu-mir-224	82	-37.1	45.2439	1
mmu-mir-361	70	-29.5	42.1429	1
mmu-mir-376a	68	-16.21	23.8382	1
mmu-mir-377	68	-27.8	40.8824	1
mmu-mir-378	66	-39.2	59.3939	1
mmu-mir-379	66	-27.4	41.5152	1
mmu-mir-381	75	-35	46.6667	1
mmu-mir-382	76	-28.5	37.5	1
mmu-mir-384	88	-28.1	31.9318	1
mmu-mir-409	79	-38.1	48.2278	1
mmu-mir-376b	82	-34.4	41.9512	1
mmu-mir-411	82	-30	36.5854	1
mmu-mir-370	79	-42.4	53.6709	1
mmu-mir-425	85	-33.8	39.7647	1
mmu-mir-431	91	-43.7	48.022	1
mmu-mir-450a-1	91	-41.4	45.4945	1
mmu-mir-452	85	-39.7	46.7059	1
mmu-mir-485	73	-35.5	48.6301	1
mmu-mir-543	76	-31.7	41.7105	1
mmu-mir-542	85	-38.8	45.6471	1
mmu-mir-494	85	-36.7	43.1765	1
mmu-mir-487b	82	-32.2	39.2683	1
mmu-mir-369	79	-34.9	44.1772	1
mmu-mir-450a-2	69	-26.3	38.1159	1
mmu-mir-374	95	-46.3	48.7368	1
mmu-mir-592	96	-39.9	41.5625	1
mmu-mir-671	98	-57.1	58.2653	1
mmu-mir-761	76	-47.5	62.5	1
mmu-mir-759	98	-31.4	32.0408	1
mmu-mir-497	84	-41.5	49.4048	1
mmu-mir-423	109	-52.2	47.8899	1
mmu-mir-495	63	-22.4	35.5556	1
mmu-mir-491	86	-40.1	46.6279	1
mmu-mir-708	109	-48.5	44.4954	1
mmu-mir-505	90	-43.2	48	1
mmu-mir-652	98	-51.3	52.3469	1
mmu-mir-490	84	-32.3	38.4524	1
mmu-mir-874	76	-37.1	48.8158	1
mmu-mir-876	81	-31.2	38.5185	1
mmu-mir-105	80	-28.4	35.5	1
mmu-mir-220	86	-29.8	34.6512	1
mmu-mir-421	76	-30.2	39.7368	1
mmu-mir-493	83	-45.09	54.3253	1
mmu-mir-504	79	-44.3	56.0759	1
mmu-mir-568	83	-31.1	37.4699	1
mmu-mir-873	77	-34.3	44.5455	1
mmu-mir-875	78	-28.7	36.7949	1
mmu-mir-544	78	-30.52	39.1282	1
mmu-mir-1306	71	-30.4	42.8169	1
mmu-mir-201	66	-32.6	49.3939	0
mmu-mir-207	79	-43.5	55.0633	0
mmu-mir-341	96	-47.1	49.0625	0
mmu-mir-344-1	95	-58.7	61.7895	0
mmu-mir-351	99	-37.79	38.1717	0
mmu-mir-434	94	-38.8	41.2766	0
mmu-mir-463	75	-20.2	26.9333	0
mmu-mir-465a	74	-23.4	31.6216	0
mmu-mir-468	78	-14.8	18.9744	0
mmu-mir-469	74	-22.7	30.6757	0
mmu-mir-471	67	-26.3	39.2537	0
mmu-mir-540	67	-42	62.6866	0
mmu-mir-547	78	-35.8	45.8974	0
mmu-mir-667	92	-40.94	44.5	0
mmu-mir-666	99	-47.3	47.7778	0
mmu-mir-673	91	-43.2	47.4725	0
mmu-mir-674	100	-60.4	60.4	0
mmu-mir-678	84	-31.7	37.7381	0
mmu-mir-679	74	-30.9	41.7568	0
mmu-mir-681	110	-43.5	39.5455	0
mmu-mir-687	89	-22.4	25.1685	0
mmu-mir-688	75	-32.5	43.3333	0
mmu-mir-690	109	-30.2	27.7064	0
mmu-mir-691	78	-15.3	19.6154	0
mmu-mir-692-1	109	-42.82	39.2844	0
mmu-mir-693	89	-60.9	68.427	0
mmu-mir-694	70	-23.6	33.7143	0
mmu-mir-695	109	-37.32	34.2385	0
mmu-mir-720	64	-28.2	44.0625	0
mmu-mir-697	109	-40.7	37.3394	0
mmu-mir-698	109	-38.5	35.3211	0
mmu-mir-700	79	-32.9	41.6456	0
mmu-mir-701	109	-34.86	31.9817	0
mmu-mir-702	109	-49	44.9541	0
mmu-mir-704	77	-29.4	38.1818	0
mmu-mir-705	82	-40.8	49.7561	0
mmu-mir-706	84	-25.7	30.5952	0
mmu-mir-709	88	-34.5	39.2045	0
mmu-mir-710	110	-34.1	31	0
mmu-mir-713	108	-37.1	34.3519	0
mmu-mir-715	110	-57.8	52.5455	0
mmu-mir-717	109	-25.3	23.211	0
mmu-mir-804	95	-28.6	30.1053	0
mmu-mir-741	71	-31.6	44.507	0
mmu-mir-742	65	-25.7	39.5385	0
mmu-mir-879	76	-38.3	50.3947	0
mmu-mir-880	78	-21.9	28.0769	0
mmu-mir-881	78	-22.8	29.2308	0
mmu-mir-882	77	-22.1	28.7013	0
mmu-mir-883a	76	-39.2	51.5789	0
mmu-mir-883b	78	-28	35.8974	0
mmu-mir-343	75	-26.4	35.2	0
mmu-mir-344-2	80	-47.2	59	0
mmu-mir-453	82	-34.2	41.7073	0
mmu-mir-465b-1	79	-30.53	38.6456	0
mmu-mir-465b-2	79	-30.53	38.6456	0
mmu-mir-465c-1	81	-32.01	39.5185	0
mmu-mir-465c-2	81	-32.01	39.5185	0
mmu-mir-878	78	-29.5	37.8205	0
mmu-mir-1196	119	-30.2	25.3782	0
mmu-mir-1198	121	-45.7	37.7686	0
mmu-mir-1897	79	-27.5	34.8101	0
mmu-mir-1903	80	-34.3	42.875	0
mmu-mir-1899	96	-29.2	30.4167	0
mmu-mir-1900	78	-38.4	49.2308	0
mmu-mir-1896	81	-36.4	44.9383	0
mmu-mir-1904	80	-23.9	29.875	0
mmu-mir-1894	81	-35.4	43.7037	0
mmu-mir-1927	109	-35.59	32.6514	0
mmu-mir-1928	67	-24.9	37.1642	0
mmu-mir-1929	93	-42.1	45.2688	0
mmu-mir-1930	84	-38.9	46.3095	0
mmu-mir-1932	90	-39.5	43.8889	0
mmu-mir-1934	83	-45.2	54.4578	0
mmu-mir-1936	93	-44.4	47.7419	0
mmu-mir-1938	100	-54	54	0
mmu-mir-1940	104	-42	40.3846	0
mmu-mir-1941	83	-43.9	52.8916	0
mmu-mir-1942	63	-27.9	44.2857	0
mmu-mir-1943	73	-52.3	71.6438	0
mmu-mir-1944	74	-24.6	33.2432	0
mmu-mir-1945	78	-38.6	49.4872	0
mmu-mir-1949	70	-26.5	37.8571	0
mmu-mir-1951	89	-37.3	41.9101	0
mmu-mir-1952	79	-29.5	37.3418	0
mmu-mir-1953	89	-40.8	45.8427	0
mmu-mir-1955	98	-38.2	38.9796	0
mmu-mir-669n	54	-20.1	37.2222	0
mmu-mir-1956	65	-36.6	56.3077	0
mmu-mir-1957	66	-27.7	41.9697	0
mmu-mir-1959	75	-40.5	54	0
mmu-mir-1960	78	-42.1	53.9744	0
mmu-mir-1961	112	-38.2	34.1071	0
mmu-mir-1962	121	-51.9	42.8926	0
mmu-mir-1963	59	-31.4	53.2203	0
mmu-mir-1966	108	-37.4	34.6296	0
mmu-mir-1967	82	-30.5	37.1951	0
mmu-mir-1968	68	-42.3	62.2059	0
mmu-mir-1970	104	-40.3	38.75	0
mmu-mir-1971	106	-37	34.9057	0
mmu-mir-1983	132	-52.5	39.7727	0
mmu-mir-1981	82	-32.2	39.2683	0
mmu-mir-1982	74	-27.8	37.5676	0
mmu-mir-2136	75	-22.7	30.2667	0
mmu-mir-2137	66	-26	39.3939	0
mmu-mir-2139	95	-43.5	45.7895	0
mmu-mir-2145-1	94	-34.1	36.2766	0
mmu-mir-2145-2	152	-58.56	38.5263	0
conservation level	3	Sc3
	2	Sc2
	1	Sc1
	0	Sn

## Sheet: Chicken
Additional file 1_sheet3. AMFEs and conservation level of pre-miRNAs in chicken genome
pre-miRNA	length	MFE (kcal/mol)	AMFE (kcal/mol)	Conservation level
gga-let-7i	84	-39.6	47.1429	3
gga-let-7a-3	76	-34.1	44.8684	3
gga-mir-99a	81	-37.8	46.6667	3
gga-let-7c	84	-33.5	39.881	3
gga-mir-92	78	-36.7	47.0513	3
gga-mir-133a-1	87	-37.7	43.3333	3
gga-mir-1a-2	85	-33.24	39.1059	3
gga-mir-190	85	-40.2	47.2941	3
gga-let-7g	83	-38.8	46.747	3
gga-let-7f	87	-43.3	49.7701	3
gga-let-7a-1	90	-35.5	39.4444	3
gga-mir-1a-1	71	-28.3	39.8592	3
gga-mir-200a	87	-37.34	42.9195	3
gga-mir-100	80	-24.9	31.125	3
gga-let-7a-2	72	-25.2	35	3
gga-let-7j	83	-36	43.3735	3
gga-mir-7-1	109	-40.3	36.9725	3
gga-mir-9-2	87	-40.1	46.092	3
gga-mir-429	84	-30.7	36.5476	3
gga-mir-135a-2	100	-39.1	39.1	2
gga-mir-19b	87	-38	43.6782	2
gga-mir-19a	81	-34.1	42.0988	2
gga-mir-18a	93	-27.3	29.3548	2
gga-mir-17	85	-33	38.8235	2
gga-mir-15a	83	-30.64	36.9157	2
gga-mir-153	87	-40.8	46.8966	2
gga-mir-196-2	94	-32.8	34.8936	2
gga-mir-128-2	84	-39.1	46.5476	2
gga-mir-32	70	-30.2	43.1429	2
gga-mir-30d	64	-27.6	43.125	2
gga-mir-216	106	-40.2	37.9245	2
gga-mir-30a	72	-36	50	2
gga-mir-30c-2	72	-28.2	39.1667	2
gga-mir-302a	67	-23.6	35.2239	2
gga-mir-218-1	109	-38.05	34.9083	2
gga-mir-103-2	83	-35.9	43.253	2
gga-mir-107	81	-29.6	36.5432	2
gga-mir-128-1	82	-36	43.9024	2
gga-mir-181b-1	89	-34.2	38.427	2
gga-mir-16-2	94	-32.8	34.8936	2
gga-mir-103-1	78	-34.9	44.7436	2
gga-mir-218-2	95	-37.4	39.3684	2
gga-mir-30c-1	89	-38.6	43.3708	2
gga-mir-205a	96	-42.22	43.9792	2
gga-mir-101	79	-35.4	44.8101	2
gga-mir-23b	86	-39.9	46.3953	2
gga-mir-27b	97	-50.3	51.8557	2
gga-mir-24	68	-27.6	40.5882	2
gga-mir-142	88	-44.7	50.7955	2
gga-mir-147-1	70	-22.5	32.1429	2
gga-mir-147-2	70	-22.5	32.1429	2
gga-mir-193b	83	-32.1	38.6747	2
gga-mir-302b	72	-30.32	42.1111	2
gga-mir-302d	69	-35.52	51.4783	2
gga-mir-365-1	85	-37.9	44.5882	2
gga-mir-383	73	-27.6	37.8082	2
gga-mir-455	86	-42.2	49.0698	2
gga-mir-489	84	-38.6	45.9524	2
gga-mir-21	97	-45.7	47.1134	2
gga-mir-490	93	-40.5	43.5484	1
gga-mir-1306	69	-31.3	45.3623	1
gga-mir-757-1	82	-24.7	30.122	0
gga-mir-1452	78	-27.66	35.4615	0
gga-mir-1454	100	-19.6	19.6	0
gga-mir-1463	110	-30.7	27.9091	0
gga-mir-1464	110	-57.6	52.3636	0
gga-mir-1550	98	-41.3	42.1429	0
gga-mir-1555	86	-36.9	42.907	0
gga-mir-1556	86	-26.9	31.2791	0
gga-mir-1560	104	-49.9	47.9808	0
gga-mir-1563	71	-16.3	22.9577	0
gga-mir-1564	71	-29.6	41.6901	0
gga-mir-1578	67	-27	40.2985	0
gga-mir-1584	65	-30.1	46.3077	0
gga-mir-1631	74	-35.2	47.5676	0
gga-mir-1640	91	-70.3	77.2527	0
gga-mir-1652	96	-52.5	54.6875	0
gga-mir-1665	78	-37.8	48.4615	0
gga-mir-1677	73	-40.4	55.3425	0
gga-mir-1681	100	-21.2	21.2	0
gga-mir-1688	71	-24.1	33.9437	0
gga-mir-1698	107	-71.5	66.8224	0
conservation level	3	Sc3
	2	Sc2
	1	Sc1
	0	Sn
